# Supplementary material for: Stability of Metronidazole and Its Complexes with Silver(I) Salts under Various Stress Conditions
Source: Molecules. 2021 Jun 11;26(12):3582. doi: 10.3390/molecules26123582 (PMC8230755; doi:10.3390/molecules26123582)
Supplement: Supplementary file 1 [file molecules-26-03582-s001.zip]

Archive with 1 entries (1 files):
- molecules-1231815-supplementary.pdf
